# Supplementary material for: Non-cancerous CT findings as predictors of survival outcome in advanced non-small cell lung cancer patients treated with first-generation EGFR-TKIs
Source: PLoS One. 2025 Feb 5;20(2):e0313577. doi: 10.1371/journal.pone.0313577 (PMC11798445; doi:10.1371/journal.pone.0313577)
Supplement: S1 File — (XLSX) [file pone.0313577.s001.xlsx]

## Sheet: Supplement
Patient ID	Age (years)	Sex	Body weight (kg)	Height (cm)	BMI (kg/m2)	ECOG	Smoking	Underlying diseases	HT	DM	DLP	Co-cancer	COPD	Multiple site of metastases	Staging	Histological subtypes	Treatment	Survival at 18 months
							0 = no , 1 = yes	0 = absence, 1 = presence	0 = absence, 1 = presence	0 = absence, 1 = presence	0 = absence, 1 = presence	0 = absence, 1 = presence	0 = absence, 1 = presence					0 = survive, 1 = death
1	67	Female	30	147	13.8831	1	0	1	1	0	0	0	0	No	4	Adenocarcinoma	Erlotinib	1
2	60	Female	64	152	27.7008	1	1	1	1	0	1	0	0	No	4	Adenocarcinoma	Gefitinib	0
3	86	Male	54	160	21.0937	1	1	1	1	1	0	0	1	No	4	Adenocarcinoma	Gefitinib	0
4	72	Male	49	162.5	18.5562	1	1	0	0	0	0	0	0	No	4	Adenocarcinoma	Erlotinib	0
5	54	Female	57	160	22.2656	1	0	0	0	0	0	0	0	No	4	Adenocarcinoma	Erlotinib	0
6	69	Male	40	158	16.0231	1	1	0	0	0	0	0	0	Yes	4	Adenocarcinoma	Erlotinib	1
7	65	Male	55	165	20.202	1	1	0	0	0	0	0	0	No	4	Adenocarcinoma	Erlotinib	0
8	49	Male	73.5	165	26.9972	1	1	1	1	1	0	0	0	No	4	Adenocarcinoma	Erlotinib	1
9	80	Female	49	159	19.3821	1	1	1	0	0	0	1	0	No	4	Adenocarcinoma	Erlotinib	0
10	48	Female	51	152	22.0741	1	0	1	1	0	0	0	0	No	4	Adenocarcinoma	Erlotinib	0
11	68	Male	68	170	23.5294	1	1	0	0	0	0	0	0	No	3	Adenocarcinoma	Gefitinib	0
12	70	Male	65	169	22.7583	1	1	1	0	0	0	0	0	No	4	Adenocarcinoma	Gefitinib	1
13	63	Male	70	170	24.2215	1	1	1	0	0	0	0	1	No	4	Adenocarcinoma	Gefitinib	1
14	74	Female	38	140	19.3878	1	1	0	0	0	0	0	0	No	4	Adenocarcinoma	Erlotinib	0
15	66	Male	55.4	172	18.7263	1	1	0	0	0	0	0	0	No	4	Adenocarcinoma	Erlotinib	0
16	75	Female	45	157	18.2563	1	1	1	1	1	0	0	0	No	4	Adenocarcinoma	Erlotinib	1
17	72	Female	62	156	25.4767	1	1	0	0	0	0	0	0	No	4	Adenocarcinoma	Gefitinib	1
18	71	Female	46	162	17.5278	1	0	1	1	1	0	0	0	Yes	4	Adenocarcinoma	Erlotinib	1
19	56	Male	66	170	22.8374	1	0	0	0	0	0	0	0	No	4	Adenocarcinoma	Erlotinib	1
20	68	Female	53	160	20.7031	1	0	0	0	0	0	0	0	No	4	Adenocarcinoma	Gefitinib	1
21	60	Female	45	145	21.4031	1	0	0	0	0	0	0	0	No	4	Adenocarcinoma	Erlotinib	1
22	53	Female	57	159	22.5466	1	0	0	0	0	0	0	0	No	4	Adenocarcinoma	Gefitinib	1
23	66	Male	85	164	31.6032	1	1	0	0	0	0	0	0	Yes	4	Adenocarcinoma	Gefitinib	0
24	66	Male	69	171	23.597	1	1	1	1	0	1	0	0	Yes	4	Adenocarcinoma	Erlotinib	0
25	61	Female	51	162	19.433	1	0	1	1	0	0	1	0	No	4	Adenocarcinoma	Erlotinib	0
26	87	Female	42	150	18.6667	1	0	1	1	0	1	0	0	No	4	Adenocarcinoma	Gefitinib	0
27	55	Female	57	160	22.2656	1	1	0	0	0	0	0	0	No	4	Adenocarcinoma	Erlotinib	1
28	68	Female	53	145	25.2081	1	0	1	0	0	0	0	0	Yes	4	Adenocarcinoma	Gefitinib	0
29	59	Female	60	142	29.756	1	0	1	1	0	0	0	0	No	4	Adenocarcinoma	Erlotinib	0
30	60	Female	45	186	13.0073	1	0	1	0	0	0	1	0	Yes	4	Adenocarcinoma	Erlotinib	0
31	77	Male	59	170	20.4152	1	1	1	1	0	0	0	0	No	4	Adenocarcinoma	Gefitinib	0
32	68	Male	60	163	22.5827	1	0	1	1	0	0	0	0	Yes	4	Adenocarcinoma	Erlotinib	1
33	65	Female	40	147	18.5108	1	1	0	0	0	0	0	0	No	4	Adenocarcinoma	Gefitinib	1
34	67	Female	44	150	19.5556	1	0	1	1	0	1	0	0	No	4	Adenocarcinoma	Erlotinib	1
35	84	Female	64	157	25.9645	1	0	1	1	0	0	0	0	Yes	4	Adenocarcinoma	Erlotinib	0
36	65	Female	57	152	24.6711	1	0	0	0	0	0	0	0	No	4	Adenocarcinoma	Erlotinib	0
37	52	Female	42	152	18.1787	1	0	0	0	0	0	0	0	No	4	Adenocarcinoma	Gefitinib	1
38	88	Male	58	158	23.2335	1	1	1	1	0	0	0	0	No	4	Adenocarcinoma	Erlotinib	1
39	54	Female	56	164	20.8209	1	2	0	0	0	0	0	0	Yes	4	Adenocarcinoma	Erlotinib	0
40	82	Male	61	162	23.2434	1	1	1	1	1	1	0	0	No	4	Adenocarcinoma	Gefitinib	1
41	76	Female	53	150	23.5556	1	0	1	1	1	1	0	0	No	4	Adenocarcinoma	Gefitinib	1
42	79	Male	67	172	22.6474	1	1	1	1	0	0	0	0	No	4	Adenocarcinoma	Gefitinib	1
43	59	Male	86	164	31.975	2	1	1	1	0	1	0	0	No	4	Adenocarcinoma	Gefitinib	0
44	74	Female	45	153	19.2234	1	0	0	0	0	0	0	0	No	4	Adenocarcinoma	Gefitinib	1
45	76	Male	61	163	22.9591	1	1	0	0	0	0	0	0	No	4	Adenocarcinoma	Gefitinib	0
46	49	Female	47	155	19.563	1	0	0	0	0	0	0	0	No	4	Adenocarcinoma	Erlotinib	1
47	63	Female	46	156	18.902	1	0	0	0	0	0	0	0	No	4	Adenocarcinoma	Gefitinib	0
48	66	Female	64	157	25.9645	1	0	1	1	0	1	0	0	No	4	Adenocarcinoma	Erlotinib	0
49	62	Female	75	157	30.4272	1	0	1	1	1	0	0	0	Yes	4	Adenocarcinoma	Gefitinib	0
50	68	Female	56	165	20.5693	1	0	1	1	0	0	0	0	Yes	4	Adenocarcinoma	Gefitinib	1
51	85	Female	58	149	26.1249	1	0	1	1	0	1	0	0	No	4	Adenocarcinoma	Erlotinib	0
52	59	Male	50	157	20.2848	1	1	1	0	0	0	0	0	No	4	Adenocarcinoma	Gefitinib	0
53	78	Male	56	175	18.2857	1	1	1	1	0	1	0	0	Yes	4	Adenocarcinoma	Erlotinib	1
54	59	Female	78	153	33.3205	1	0	0	0	0	0	0	0	No	4	Adenocarcinoma	Gefitinib	0
55	91	Male	71	165	26.079	1	1	0	0	0	0	0	0	Yes	4	Adenocarcinoma	Gefitinib	1
56	83	Male	65	165	23.8751	1	1	1	1	0	1	0	0	No	4	Adenocarcinoma	Gefitinib	0
57	60	Female	71	149	31.9805	1	0	1	1	1	1	0	0	Yes	4	Adenocarcinoma	Gefitinib	0
58	46	Male	64	165	23.5078	1	1	0	0	0	0	0	0	No	4	Adenocarcinoma	Gefitinib	0
59	58	Female	40	149	18.0172	1	0	1	1	0	1	0	0	No	4	Adenocarcinoma	Erlotinib	0
60	74	Male	47	160	18.3594	1	1	0	0	0	0	0	0	Yes	4	Adenocarcinoma	Erlotinib	0
61	70	Female	40	150	17.7778	1	0	1	1	0	1	0	0	No	4	Adenocarcinoma	Erlotinib	0
62	65	Female	47	140	23.9796	1	0	1	1	0	1	0	0	No	4	Adenocarcinoma	Erlotinib	1
63	82	Male	52	158	20.83	1	0	1	1	0	0	0	0	No	4	Adenocarcinoma	Erlotinib	1
64	62	Female	54	155	22.4766	1	0	1	0	0	0	0	0	Yes	4	Adenocarcinoma	Gefitinib	0
65	85	Female	65	160	25.3906	1	0	1	1	1	1	0	0	No	4	Squamous cell carcinoma	Gefitinib	1
66	48	Female	82	158	32.8473	1	0	0	0	0	0	0	0	No	3	Adenocarcinoma	Erlotinib	0
67	65	Female	63	149	28.3771	1	1	1	1	0	1	0	0	No	4	Adenocarcinoma	Gefitinib	0
68	62	Female	55	158	22.0317	1	0	0	0	0	0	0	0	No	4	Adenocarcinoma	Erlotinib	0
69	52	Male	70	170	24.2215	1	1	1	1	0	0	0	0	No	4	Adenocarcinoma	Gefitinib	0
70	39	Female	47	160	18.3594	1	0	0	0	0	0	0	0	No	4	Adenocarcinoma	Gefitinib	1
71	82	Female	40	145	19.025	2	0	0	0	0	0	0	0	Yes	4	Adenocarcinoma	Erlotinib	1
72	62	Female	59	152	25.5367	1	0	1	1	0	0	0	0	No	4	Adenocarcinoma	Gefitinib	0
73	73	Male	67	168	23.7387	1	1	0	0	0	0	0	0	No	4	Adenocarcinoma	Erlotinib	0
74	53	Female	75	159	29.6665	1	0	1	0	0	0	0	0	No	4	Adenocarcinoma	Erlotinib	0
75	82	Female	51	156	20.9566	1	1	1	1	0	1	0	0	No	4	Adenocarcinoma	Gefitinib	1
76	85	Female	33	150	14.6667	1	0	1	1	0	0	0	0	Yes	4	Adenocarcinoma	Gefitinib	0
77	44	Female	71	164	26.398	1	0	0	0	0	0	0	0	No	4	Adenocarcinoma	Erlotinib	1
78	57	Female	38	145	18.0737	1	0	0	0	0	0	0	0	No	4	Adenocarcinoma	Gefitinib	1
79	85	Female	43	155	17.898	1	0	0	0	0	0	0	0	No	4	Adenocarcinoma	Gefitinib	1
80	77	Male	52	158	20.83	1	1	1	1	1	0	0	0	Yes	4	Adenocarcinoma	Gefitinib	0
81	67	Female	41	155	17.0656	1	0	1	0	1	1	0	0	Yes	4	Adenocarcinoma	Gefitinib	1
82	72	Female	48.1	157.4	19.4149	1	1	1	0	0	1	0	0	No	4	Adenocarcinoma	Erlotinib	0
83	49	Female	48	158	19.2277	1	0	0	0	0	0	0	0	No	4	Adenocarcinoma	Erlotinib	0
84	47	Male	75	174	24.7721	1	0	0	0	0	0	0	0	Yes	4	Adenocarcinoma	Gefitinib	0
85	65	Female	45	150	20	1	0	1	1	0	0	0	0	Yes	4	Adenocarcinoma	Erlotinib	0
86	73	Female	55	160	21.4844	1	1	1	1	0	1	0	0	Yes	4	Adenocarcinoma	Gefitinib	0
87	66	Female	64	150	28.4444	1	0	1	1	1	1	0	0	No	4	Adenocarcinoma	Erlotinib	0
88	62	Female	53	150	23.5556	1	0	1	1	0	1	0	0	No	4	Adenocarcinoma	Erlotinib	0
89	52	Female	42	150	18.6667	1	1	0	0	0	0	0	0	No	4	Adenocarcinoma	Erlotinib	0
90	80	Male	71	158	28.441	1	1	1	1	1	0	0	0	Yes	4	Adenocarcinoma	Erlotinib	0
91	74	Male	60	165	22.0386	1	1	1	1	1	0	0	0	No	4	Adenocarcinoma	Erlotinib	1
92	68	Female	66	156	27.1203	1	0	1	0	0	0	1	0	No	4	Adenocarcinoma	Gefitinib	0
93	64	Female	57	150	25.3333	1	0	1	0	1	1	0	0	Yes	4	Adenocarcinoma	Erlotinib	0
94	57	Male	45	158	18.026	1	0	0	0	0	0	0	0	Yes	4	Adenocarcinoma	Erlotinib	1
95	69	Female	50	152	21.6413	1	1	1	1	0	0	0	0	Yes	4	Adenocarcinoma	Gefitinib	1
96	64	Female	62	162	23.6244	1	1	1	0	0	1	0	0	No	4	Adenocarcinoma	Gefitinib	0
97	41	Female	48	148	21.9138	1	0	0	0	0	0	0	0	No	4	Adenocarcinoma	Erlotinib	0
98	75	Female	31	140	15.8163	1	1	1	1	0	0	0	0	Yes	4	Adenocarcinoma	Gefitinib	0
99	59	Female	54	165	19.8347	1	1	0	0	0	0	0	0	No	4	Adenocarcinoma	Gefitinib	0
100	62	Male	69	164	25.6544	1	1	0	0	0	0	0	0	No	4	Adenocarcinoma	Gefitinib	1
101	39	Male	56	170	19.3772	1	1	0	0	0	0	0	0	Yes	4	Adenocarcinoma	Gefitinib	1
102	64	Female	52	148	23.74	1	0	1	1	1	0	0	0	No	4	Adenocarcinoma	Gefitinib	0
103	74	Female	48	162	18.2899	1	1	1	1	0	1	0	0	No	4	Adenocarcinoma	Gefitinib	0
104	70	Female	42	161	16.2031	1	0	1	1	0	1	0	0	No	4	Adenocarcinoma	Gefitinib	1
105	70	Male	64	165	23.5078	1	0	1	1	0	0	0	0	Yes	4	Adenocarcinoma	Gefitinib	0
106	64	Female	58	162	22.1003	1	0	0	0	0	0	0	0	No	4	Adenocarcinoma	Gefitinib	1
107	54	Female	74	160	28.9062	1	0	0	0	0	0	0	0	Yes	4	Adenocarcinoma	Gefitinib	1
108	57	Male	82	183	24.4857	1	1	0	0	0	0	0	0	No	4	Adenocarcinoma	Gefitinib	1
109	55	Female	57	155	23.7253	1	0	1	1	1	0	0	0	No	3	Adenocarcinoma	Erlotinb	1
110	61	Female	41	159	16.2177	1	0	0	0	0	0	0	0	Yes	4	Adenocarcinoma	Gefitinib	0
111	60	Female	49	154	20.6612	1	0	0	0	0	0	0	0	No	4	Adenocarcinoma	Gefitinib	0
112	62	Male	62	176	20.0155	1	1	0	0	0	0	0	0	Yes	4	Adenocarcinoma	Gefitinib	1
113	63	Female	70	153	29.903	1	0	0	0	0	0	0	0	No	4	Adenocarcinoma	Gefitinib	0
114	36	Male	55	165	20.202	2	1	0	0	0	0	0	0	No	4	Adenocarcinoma	Gefitinib	1
115	58	Female	59	154	24.8777	1	0	1	0	0	0	1	0	Yes	4	Adenocarcinoma	Gefitinib	0
116	50	Female	54	164	20.0773	2	0	0	0	0	0	0	0	No	4	Adenocarcinoma	Gefitinib	0
117	55	Female	45	157	18.2563	1	0	0	0	0	0	0	0	No	4	Adenocarcinoma	Gefitinib	1
118	63	Male	76	171	25.9909	1	1	0	0	0	0	0	0	No	4	Adenocarcinoma	Gefitinib	1
119	57	Male	56	163	21.0772	1	1	0	0	0	0	0	0	Yes	4	Adenocarcinoma	Gefitinib	0
120	67	Female	50	165	18.3655	1	0	1	1	0	1	0	0	Yes	4	Adenocarcinoma	Gefitinib	1
121	75	Female	51	153	21.7865	1	0	1	1	1	0	0	0	No	4	Adenocarcinoma	Gefitinib	0
122	58	Male	54	165	19.8347	1	0	0	0	0	0	0	0	No	4	Adenocarcinoma	Gefitinib	1
123	59	Male	53	167	19.0039	1	1	1	0	0	0	0	1	No	4	Adenocarcinoma	Gefitinib	1
124	69	Male	65	163	24.4646	1	1	0	0	0	0	0	0	No	4	Adenocarcinoma	Gefitinib	0
125	52	Female	64	155	26.6389	1	0	0	0	0	0	0	0	No	4	Adenocarcinoma	Gefitinib	0
126	34	Female	56	158	22.4323	1	0	0	0	0	0	0	0	No	4	Adenocarcinoma	Gefitinib	0
127	69	Male	63	165	23.1405	1	1	1	1	0	1	0	0	No	4	Adenocarcinoma	Erlotinib	0
128	60	Male	42	165	15.427	1	1	0	0	0	0	0	0	No	4	Adenocarcinoma	Erlotinib	1
129	65	Female	47	155	19.563	1	1	1	0	0	0	0	1	Yes	4	Adenocarcinoma	Erlotinib	1
130	69	Female	95	159	37.5776	1	0	1	1	1	1	0	0	No	4	Adenocarcinoma	Gefitinib	0
131	73	Female	53.5	160	20.8984	1	0	1	1	0	1	0	0	Yes	4	Adenocarcinoma	Erlotinib	0
132	71	Female	61	160	23.8281	1	0	0	0	0	0	0	0	No	4	Adenocarcinoma	Gefitinib	1
133	71	Female	48	155	19.9792	1	0	1	1	1	0	0	0	No	4	Adenocarcinoma	Gefitinib	1
134	59	Female	41	146	19.2344	1	0	1	1	0	0	0	0	No	4	Adenocarcinoma	Gefitinib	0
135	70	Female	50	150	22.2222	1	0	1	1	1	1	0	0	No	4	Adenocarcinoma	Erlotinib	0
136	65	Male	53	154	22.3478	1	1	1	1	0	0	0	0	No	4	Adenocarcinoma	Erlotinib	1
137	67	Female	62	153	26.4855	1	1	1	1	0	0	0	0	Yes	4	Adenocarcinoma	Erlotinib	1
138	64	Male	40	146	18.7652	1	1	1	1	0	1	0	0	No	4	Adenocarcinoma	Erlotinib	1
139	51	Male	76	170	26.2976	1	0	1	0	0	0	0	0	No	4	Adenocarcinoma	Erlotinib	1
140	58	Male	60	162	22.8624	1	0	1	1	1	1	0	0	Yes	4	Adenocarcinoma	Erlotinib	0
141	52	Female	68	160	26.5625	1	0	0	0	0	0	0	0	No	4	Adenocarcinoma	Erlotinib	0
142	62	Female	40	156	16.4366	1	0	0	0	0	0	0	0	No	4	Adenocarcinoma	Erlotinib	1
143	80	Female	50	157	20.2848	1	0	1	1	0	1	0	0	No	4	Adenocarcinoma	Erlotinib	0
144	77	Female	48	152	20.7756	1	0	0	0	0	0	0	0	Yes	4	Adenocarcinoma	Erlotinib	0
145	62	Female	65	160	25.3906	1	0	1	1	1	0	0	0	No	4	Adenocarcinoma	Erlotinib	1
146	68	Male	42	174	13.8724	1	1	1	0	0	0	0	1	No	4	Adenocarcinoma	Erlotinib	1
147	73	Male	59	163	22.2063	1	1	1	0	1	0	0	0	Yes	4	Adenocarcinoma	Erlotinib	1
148	67	Female	46	148	21.0007	1	0	1	1	0	0	0	0	No	4	Adenocarcinoma	Erlotinib	0
149	69	Male	55	170	19.0311	1	0	1	1	1	1	0	0	No	4	Adenocarcinoma	Erlotinib	1
150	62	Female	45	158	18.026	1	0	0	0	0	0	0	0	Yes	4	Adenocarcinoma	Erlotinib	1
151	52	Male	54	160	21.0937	1	1	0	0	0	0	0	0	Yes	4	Adenocarcinoma	Erlotinib	1
152	70	Male	65	175	21.2245	1	1	1	1	0	1	0	0	Yes	4	Adenocarcinoma	Erlotinib	0
153	62	Female	55	150	24.4444	1	0	1	1	1	1	0	0	No	4	Adenocarcinoma	Erlotinib	0
154	52	Male	57	165	20.9366	1	0	0	0	0	0	0	0	No	4	Adenocarcinoma	Erlotinib	0
155	62	Female	54	150	24	1	0	0	0	0	0	0	0	No	4	Adenocarcinoma	Erlotinib	0
156	46	Female	54	158	21.6311	1	0	0	0	0	0	0	0	Yes	4	Adenocarcinoma	Erlotinib	0
157	66	Female	65	155	27.0552	1	0	1	0	0	0	1	0	Yes	4	Adenocarcinoma	Erlotinib	1
158	58	Female	50	155	20.8117	1	0	0	0	0	0	0	0	Yes	4	Adenocarcinoma	Erlotinib	0
159	79	Male	88	160	34.375	1	0	1	0	0	0	0	0	Yes	4	Adenocarcinoma	Gefitinib	0
160	75	Female	45	153	19.2234	1	0	0	0	0	0	0	0	Yes	4	Adenocarcinoma	Erlotinib	1
161	66	Male	72	170	24.9135	1	0	1	1	0	0	0	0	No	4	Adenocarcinoma	Gefitinib	1
162	73	Female	48	150	21.3333	1	0	1	1	0	1	0	0	Yes	4	Adenocarcinoma	Gefitinib	0
163	68	Female	70	158	28.0404	1	0	1	1	1	0	0	0	Yes	4	Adenocarcinoma	Gefitinib	0
164	63	Female	60	152	25.9695	1	0	1	1	0	1	1	0	No	4	Adenocarcinoma	Gefitinib	0
165	65	Female	61	157	24.7475	1	0	1	1	1	1	0	0	Yes	4	Adenocarcinoma	Gefitinib	0
166	51	Female	64	156	26.2985	1	1	1	0	0	0	1	0	Yes	4	Adenocarcinoma	Gefitinib	1
167	73	Female	44	152	19.0443	1	0	1	1	1	0	0	0	Yes	4	Adenocarcinoma	Gefitinib	1
168	55	Female	48	150	21.3333	1	0	0	0	0	0	0	0	No	4	Adenocarcinoma	Gefitinib	0
169	77	Female	67	170	23.1834	1	0	1	1	1	0	0	0	Yes	4	Adenocarcinoma	Gefitinib	0
170	61	Female	56	156	23.0112	1	0	0	0	0	0	0	0	Yes	4	Adenocarcinoma	Gefitinib	1
171	43	Female	41	170	14.1869	1	1	0	0	0	0	0	0	No	4	Adenocarcinoma	Gefitinib	1
172	71	Female	50	160	19.5312	2	0	0	0	0	0	0	0	No	4	Adenocarcinoma	Gefitinib	1
